# Supplementary material for: Horizontal gene transfer in an acid mine drainage microbial community
Source: BMC Genomics. 2015 Jul 4;16(1):496. doi: 10.1186/s12864-015-1720-0 (PMC4490635; doi:10.1186/s12864-015-1720-0)
Supplement: Additional file 1: — Lists the information of 119 predicted transferred genes. [file 12864_2015_1720_MOESM1_ESM.xlsx]

## Sheet: 119 Transfered Genes List
Gene ID	COG Number	Gene Symbol	Function
gi|251773313|gb|GG693852.1||-|91130|92092||	COG0039	Mdh	Malate/lactate dehydrogenases [Energy production and conversion]
gi|251772851|gb|GG693862.1||-|6994|8364||	COG0114	FumC	Fumarase [Energy production and conversion]
gi|251771931|gb|GG693875.1||+|18226|19893||	COG1249	eRF1	Peptide chain release factor 1 (eRF1) [Translation, ribosomal structure and biogenesis]
gi|251771145|gb|GG693885.1||+|11530|13104||	COG1271	COG1524	Uncharacterized proteins of the AP superfamily [General function prediction only]
gi|251771914|gb|GG693876.1||+|6004|6993||	COG0667	Tas	Predicted oxidoreductases (related to aryl-alcohol dehydrogenases) [Energy production and conversion]
gi|251771931|gb|GG693875.1||-|57118|58617||	COG1012	PutA	NAD-dependent aldehyde dehydrogenases [Energy production and conversion]
gi|251772058|gb|GG693873.1||+|127152|129074||	COG1048	AcnA	Aconitase A [Energy production and conversion]
gi|251772058|gb|GG693873.1||+|129159|129956||	COG0372	GltA	Citrate synthase [Energy production and conversion]
gi|251772058|gb|GG693873.1||+|133203|134390||	COG0045	SucC	Succinyl-CoA synthetase, beta subunit [Energy production and conversion]
gi|251772374|gb|GG693870.1||+|9879|10430||	COG0221	Ppa	Inorganic pyrophosphatase [Energy production and conversion]
gi|251772790|gb|GG693864.1||+|5899|6285||	COG0822	IscU	NifU homolog involved in Fe-S cluster formation [Energy production and conversion]
gi|251770818|gb|GG693891.1||+|7829|8767||	COG0037	MesJ	tRNA(Ile)-lysidine synthase MesJ [Cell cycle control, cell division, chromosome partitioning]
gi|251771455|gb|GG693880.1||-|75173|76564||	COG0076	GadB	Glutamate decarboxylase and related PLP-dependent proteins [Amino acid transport and metabolism]
gi|251772058|gb|GG693873.1||+|65766|66977||	COG0626	MetC	Cystathionine beta-lyases/cystathionine gamma-synthases [Amino acid transport and metabolism]
gi|251771198|gb|GG693884.1||-|129286|130527||	COG0527	LysC	Aspartokinases [Amino acid transport and metabolism]
gi|251771384|gb|GG693882.1||+|23154|24299||	COG0075	COG0075	Serine-pyruvate aminotransferase/archaeal aspartate aminotransferase [Amino acid transport and metabolism]
gi|251771819|gb|GG693877.1||+|11215|12486||	COG0133	TrpB	Tryptophan synthase beta chain [Amino acid transport and metabolism]
gi|251771819|gb|GG693877.1||+|8771|9793||	COG0547	TrpD	Anthranilate phosphoribosyltransferase [Amino acid transport and metabolism]
gi|251772316|gb|GG693871.1||+|2944|4194||	COG4992	ArgD	Ornithine/acetylornithine aminotransferase [Amino acid transport and metabolism]
gi|251772316|gb|GG693871.1||+|4191|5126||	COG0078	ArgF	Ornithine carbamoyltransferase [Amino acid transport and metabolism]
gi|251772316|gb|GG693871.1||+|5123|6358||	COG0137	ArgG	Argininosuccinate synthase [Amino acid transport and metabolism]
gi|251772316|gb|GG693871.1||+|8192|9433||	COG0019	LysA	Diaminopimelate decarboxylase [Amino acid transport and metabolism]
gi|251772374|gb|GG693870.1||-|79150|80592||	COG1003	GcvP	Glycine cleavage system protein P (pyridoxal-binding), C-terminal domain [Amino acid transport and metabolism]
gi|251773313|gb|GG693852.1||-|84282|85487||	COG0082	AroC	Chorismate synthase [Amino acid transport and metabolism]
gi|251771384|gb|GG693882.1||+|11855|12874||	COG2876	AroA	3-deoxy-D-arabino-heptulosonate 7-phosphate (DAHP) synthase [Amino acid transport and metabolism]
gi|251772790|gb|GG693864.1||+|4610|5818||	COG1104	NifS	Cysteine sulfinate desulfinase/cysteine desulfurase and related enzymes [Amino acid transport and metabolism]
gi|251770849|gb|GG693890.1||+|15522|16445||	COG1446	COG1326	Uncharacterized archaeal Zn-finger protein [General function prediction only]
gi|251770979|gb|GG693887.1||+|1551|2750||	COG0436	COG0436	Aspartate/tyrosine/aromatic aminotransferase [Amino acid transport and metabolism]
gi|251771384|gb|GG693882.1||+|10623|11759||	COG0077	PheA	Prephenate dehydratase [Amino acid transport and metabolism]
gi|251771455|gb|GG693880.1||-|33046|34068||	COG0002	ArgC	Acetylglutamate semialdehyde dehydrogenase [Amino acid transport and metabolism]
gi|251771632|gb|GG693878.1||-|219140|219778||	COG0040	HisG	ATP phosphoribosyltransferase [Amino acid transport and metabolism]
gi|251771632|gb|GG693878.1||-|54641|56218||	COG0119	LeuA	Isopropylmalate/homocitrate/citramalate synthases [Amino acid transport and metabolism]
gi|251771632|gb|GG693878.1||-|58958|59506||	COG0440	IlvH	Acetolactate synthase, small (regulatory) subunit [Amino acid transport and metabolism]
gi|251771632|gb|GG693878.1||+|71843|73438||	COG0260	PepB	Leucyl aminopeptidase [Amino acid transport and metabolism]
gi|251771819|gb|GG693877.1||+|51920|53455||	COG0174	GlnA	Glutamine synthetase [Amino acid transport and metabolism]
gi|251772316|gb|GG693871.1||+|10855|11667||	COG0289	DapB	Dihydrodipicolinate reductase [Amino acid transport and metabolism]
gi|251772316|gb|GG693871.1||+|28543|29409||	COG0548	ArgB	Acetylglutamate kinase [Amino acid transport and metabolism]
gi|251773079|gb|GG693857.1||+|17675|18625||	COG0169	AroE	Shikimate 5-dehydrogenase [Amino acid transport and metabolism]
gi|251773313|gb|GG693852.1||+|111873|113111||	COG0421	SpeE	Spermidine synthase [Amino acid transport and metabolism]
gi|251771819|gb|GG693877.1||+|43177|46419||	COG0458	CarB	Carbamoylphosphate synthase large subunit (split gene in MJ) [Amino acid transport and metabolism / Nucleotide transport and metabolism]
gi|251771632|gb|GG693878.1||-|59503|61293||	COG0028	IlvB	Thiamine pyrophosphate-requiring enzymes [acetolactate synthase, pyruvate dehydrogenase (cytochrome), glyoxylate carboligase, phosphonopyruvate decarboxylase] [Amino acid transport and metabolism / Coenzyme metabolism]
gi|251771819|gb|GG693877.1||+|8163|8774||	COG0512	PabA	Anthranilate/para-aminobenzoate synthases component II [Amino acid transport and metabolism / Coenzyme metabolism]
gi|251771568|gb|GG693879.1||-|78478|79407||	COG0115	IlvE	Branched-chain amino acid aminotransferase/4-amino-4-deoxychorismate lyase [Amino acid transport and metabolism / Coenzyme metabolism]
gi|251771632|gb|GG693878.1||-|57804|58823||	COG0059	IlvC	Ketol-acid reductoisomerase [Amino acid transport and metabolism / Coenzyme metabolism]
gi|251772316|gb|GG693871.1||+|9953|10858||	COG0329	DapA	Dihydrodipicolinate synthase/N-acetylneuraminate lyase [Amino acid transport and metabolism / Cell envelope biogenesis, outer membrane]
gi|251771455|gb|GG693880.1||-|113222|114190||	COG0601	DppB	ABC-type dipeptide/oligopeptide/nickel transport systems, permease components [Amino acid transport and metabolism / Inorganic ion transport and metabolism]
gi|251770849|gb|GG693890.1||+|11638|12993||	COG0015	PurB	Adenylosuccinate lyase [Nucleotide transport and metabolism]
gi|251771384|gb|GG693882.1||-|43002|44528||	COG0034	PurF	Glutamine phosphoribosylpyrophosphate amidotransferase [Nucleotide transport and metabolism]
gi|251771384|gb|GG693882.1||-|44528|46753||	COG0046	PurL	Phosphoribosylformylglycinamidine (FGAM) synthase, synthetase domain [Nucleotide transport and metabolism]
gi|251771819|gb|GG693877.1||+|39820|41118||	COG0044	PyrC	Dihydroorotase and related cyclic amidohydrolases [Nucleotide transport and metabolism]
gi|251772647|gb|GG693867.1||-|20520|21443||	COG0005	Pnp	Purine nucleoside phosphorylase [Nucleotide transport and metabolism]
gi|251770917|gb|GG693888.1||+|25588|27270||	COG0504	PyrG	CTP synthase (UTP-ammonia lyase) [Nucleotide transport and metabolism]
gi|251770849|gb|GG693890.1||+|12997|13725||	COG0152	PurC	Phosphoribosylaminoimidazolesuccinocarboxamide (SAICAR) synthase [Nucleotide transport and metabolism]
gi|251770979|gb|GG693887.1||-|13274|14461||	COG0026	PurK	Phosphoribosylaminoimidazole carboxylase (NCAIR synthetase) [Nucleotide transport and metabolism]
gi|251771198|gb|GG693884.1||-|95965|96468||	COG0105	Ndk	Nucleoside diphosphate kinase [Nucleotide transport and metabolism]
gi|251771819|gb|GG693877.1||-|59493|61034||	COG0519	GuaA	GMP synthase, PP-ATPase domain/subunit [Nucleotide transport and metabolism]
gi|251771632|gb|GG693878.1||-|212939|213304||	COG0537	Hit	Diadenosine tetraphosphate (Ap4A) hydrolase and other HIT family hydrolases [Nucleotide transport and metabolism / Carbohydrate transport and metabolism / General function prediction only]
gi|251771568|gb|GG693879.1||+|16002|17642||	COG0166	Pgi	Glucose-6-phosphate isomerase [Carbohydrate transport and metabolism]
gi|251772716|gb|GG693865.1||-|67456|68049||	COG0279	GmhA	Phosphoheptose isomerase [Carbohydrate transport and metabolism]
gi|251770917|gb|GG693888.1||+|17733|19697||	COG3387	SGA1	Glucoamylase and related glycosyl hydrolases [Carbohydrate transport and metabolism]
gi|251771931|gb|GG693875.1||+|68250|70034||	COG0366	AmyA	Glycosidases [Carbohydrate transport and metabolism]
gi|251770917|gb|GG693888.1||-|1945|3555||	COG2814	AraJ	Arabinose efflux permease [Carbohydrate transport and metabolism]
gi|251771568|gb|GG693879.1||+|15410|15985||	COG0406	phoE	Broad specificity phosphatase PhoE and related phosphatases [General function prediction only]
gi|251771819|gb|GG693877.1||-|29406|30710||	COG2379	GckA	Putative glycerate kinase [Carbohydrate transport and metabolism]
gi|251772716|gb|GG693865.1||-|46795|47694||	COG0483	SuhB	Archaeal fructose-1,6-bisphosphatase and related enzymes of inositol monophosphatase family [Carbohydrate transport and metabolism]
gi|251771198|gb|GG693884.1||-|161502|163121||	COG1492	COG1372	Intein/homing endonuclease [DNA replication, recombination, and repair]
gi|251772484|gb|GG693869.1||-|23934|25064||	COG0156	BioF	7-keto-8-aminopelargonate synthetase and related enzymes [Coenzyme metabolism]
gi|251773079|gb|GG693857.1||-|9233|10036||	COG0476	ThiF	Dinucleotide-utilizing enzymes involved in molybdopterin and thiamine biosynthesis family 2 [Coenzyme metabolism]
gi|251771568|gb|GG693879.1||-|72141|73148||	COG0611	ThiL	Thiamine monophosphate kinase [Coenzyme metabolism]
gi|251771632|gb|GG693878.1||-|51477|52403||	COG0379	NadA	Quinolinate synthase [Coenzyme metabolism]
gi|251772058|gb|GG693873.1||+|131656|133167||	COG0029	NadB	Aspartate oxidase [Coenzyme metabolism]
gi|251772484|gb|GG693869.1||-|25889|26926||	COG0502	BioB	Biotin synthase and related enzymes [Coenzyme metabolism]
gi|251772716|gb|GG693865.1||+|3777|4775||	COG0142	IspA	Geranylgeranyl pyrophosphate synthase [Coenzyme metabolism]
gi|251773079|gb|GG693857.1||-|11259|12515||	COG0499	SAM1	S-adenosylhomocysteine hydrolase [Coenzyme metabolism]
gi|251771931|gb|GG693875.1||-|86174|88072||	COG0365	Acs	Acyl-coenzyme A synthetases/AMP-(fatty) acid ligases [Lipid metabolism]
gi|251772058|gb|GG693873.1||+|30460|30990||	COG0020	UppS	Undecaprenyl pyrophosphate synthase [Lipid metabolism]
gi|251772058|gb|GG693873.1||+|40496|41257||	COG1028	FabG	Dehydrogenases with different specificities (related to short-chain alcohol dehydrogenases) [Secondary metabolites biosynthesis, transport, and catabolism / General function prediction only]
gi|251772484|gb|GG693869.1||+|11647|12003||	COG0256	RplR	Ribosomal protein L18 [Translation, ribosomal structure and biogenesis]
gi|251772484|gb|GG693869.1||+|12023|12520||	COG0098	RpsE	Ribosomal protein S5 [Translation, ribosomal structure and biogenesis]
gi|251772484|gb|GG693869.1||+|17140|17769||	COG0522	RpsD	Ribosomal protein S4 and related proteins [Translation, ribosomal structure and biogenesis]
gi|251772484|gb|GG693869.1||+|4081|4383||	COG0051	RpsJ	Ribosomal protein S10 [Translation, ribosomal structure and biogenesis]
gi|251772484|gb|GG693869.1||+|5023|5655||	COG0088	RplD	Ribosomal protein L4 [Translation, ribosomal structure and biogenesis]
gi|251772484|gb|GG693869.1||+|7462|8151||	COG0092	RpsC	Ribosomal protein S3 [Translation, ribosomal structure and biogenesis]
gi|251772484|gb|GG693869.1||+|8184|8567||	COG0197	RplP	Ribosomal protein L16/L10E [Translation, ribosomal structure and biogenesis]
gi|251772484|gb|GG693869.1||+|9429|9782||	COG0198	RplX	Ribosomal protein L24 [Translation, ribosomal structure and biogenesis]
gi|251772484|gb|GG693869.1||+|9797|10456||	COG0094	RplE	Ribosomal protein L5 [Translation, ribosomal structure and biogenesis]
gi|251771198|gb|GG693884.1||-|123225|124682||	COG0215	CysS	Cysteinyl-tRNA synthetase [Translation, ribosomal structure and biogenesis]
gi|251771384|gb|GG693882.1||+|38829|40187||	COG0621	MiaB	2-methylthioadenine synthetase [Translation, ribosomal structure and biogenesis]
gi|251771632|gb|GG693878.1||+|107855|109876||	COG0143	MetG	Methionyl-tRNA synthetase [Translation, ribosomal structure and biogenesis]
gi|251772297|gb|GG693872.1||-|7920|9395||	COG0008	GlnS	Glutamyl- and glutaminyl-tRNA synthetases [Translation, ribosomal structure and biogenesis]
gi|251772716|gb|GG693865.1||-|8868|11714||	COG0060	IleS	Isoleucyl-tRNA synthetase [Translation, ribosomal structure and biogenesis]
gi|251772647|gb|GG693867.1||-|13228|14427||	COG0050	TufB	GTPases - translation elongation factors [Translation, ribosomal structure and biogenesis]
gi|251770979|gb|GG693887.1||-|6797|7918||	COG0182	COG0182	Predicted translation initiation factor 2B subunit, eIF-2B alpha/beta/delta family [Translation, ribosomal structure and biogenesis]
gi|251772484|gb|GG693869.1||+|17799|18767||	COG0202	RpoA	DNA-directed RNA polymerase, alpha subunit/40 kD subunit [Transcription]
gi|251770917|gb|GG693888.1||+|19694|20380||	COG0177	Nth	Predicted EndoIII-related endonuclease [DNA replication, recombination, and repair]
gi|251771819|gb|GG693877.1||+|69960|71798||	COG1793	CDC9	ATP-dependent DNA ligase [DNA replication, recombination, and repair]
gi|251773433|gb|GG693851.1||+|55899|56678||	COG0708	XthA	Exonuclease III [DNA replication, recombination, and repair]
gi|251772316|gb|GG693871.1||+|23525|26122||	COG0550	TopA	Topoisomerase IA [DNA replication, recombination, and repair]
gi|251771632|gb|GG693878.1||+|109883|110680||	COG0084	TatD	Mg-dependent DNase [DNA replication, recombination, and repair]
gi|251772989|gb|GG693859.1||+|13388|14806||	COG0513	SrmB	Superfamily II DNA and RNA helicases [DNA replication, recombination, and repair / Transcription / Translation, ribosomal structure and biogenesis]
gi|251773433|gb|GG693851.1||-|57695|58882||	COG0399	WecE	Predicted pyridoxal phosphate-dependent enzyme apparently involved in regulation of cell wall biogenesis [Cell envelope biogenesis, outer membrane]
gi|251771819|gb|GG693877.1||+|82463|83563||	COG1088	RfbB	dTDP-D-glucose 4,6-dehydratase [Cell envelope biogenesis, outer membrane]
gi|251771455|gb|GG693880.1||-|78391|79371||	COG0492	TrxB	Thioredoxin reductase [Posttranslational modification, protein turnover, chaperones]
gi|251771931|gb|GG693875.1||-|41993|42595||	COG0450	AhpC	Peroxiredoxin [Posttranslational modification, protein turnover, chaperones]
gi|251772851|gb|GG693862.1||-|116633|117289||	COG0225	MsrA	Peptide methionine sulfoxide reductase [Posttranslational modification, protein turnover, chaperones]
gi|251772989|gb|GG693859.1||-|6256|8574||	COG0474	MgtA	Cation transport ATPase [Inorganic ion transport and metabolism]
gi|251771198|gb|GG693884.1||+|21210|22910||	COG2060	KdpA	K+-transporting ATPase, A chain [Inorganic ion transport and metabolism]
gi|251771931|gb|GG693875.1||-|113481|114059||	COG0735	Fur	Fe2+/Zn2+ uptake regulation proteins [Inorganic ion transport and metabolism]
gi|251772058|gb|GG693873.1||+|69306|70775||	COG0004	AmtB	Ammonia permease [Inorganic ion transport and metabolism]
gi|251772374|gb|GG693870.1||+|94813|95127||	COG0607	PspE	Rhodanese-related sulfurtransferase [Inorganic ion transport and metabolism]
gi|251772316|gb|GG693871.1||+|11664|12491||	COG0179	MhpD	2-keto-4-pentenoate hydratase/2-oxohepta-3-ene-1,7-dioic acid hydratase (catechol pathway) [Secondary metabolites biosynthesis, transport, and catabolism]
gi|251771198|gb|GG693884.1||-|111681|112394||	COG1489	POP5	RNase P/RNase MRP subunit POP5 [Translation, ribosomal structure and biogenesis]
gi|251771632|gb|GG693878.1||+|71096|71785||	COG0603	COG0603	Predicted PP-loop superfamily ATPase [General function prediction only]
gi|251772989|gb|GG693859.1||+|75105|76541||	COG0312	TldD	Predicted Zn-dependent proteases and their inactivated homologs [General function prediction only]
gi|251772058|gb|GG693873.1||+|163107|164123||	COG0535	COG0535	Predicted Fe-S oxidoreductases [General function prediction only]
gi|251771931|gb|GG693875.1||+|43750|44274||	COG0663	PaaY	Carbonic anhydrases/acetyltransferases, isoleucine patch superfamily [General function prediction only]
gi|251772562|gb|GG693868.1||+|72259|73398||	COG0446	HcaD	Uncharacterized NAD(FAD)-dependent dehydrogenases [General function prediction only]
gi|251771819|gb|GG693877.1||+|25702|26667||	COG1131	CcmA	ABC-type multidrug transport system, ATPase component [Defense mechanisms]
gi|251770979|gb|GG693887.1||-|137817|139604||	COG1132	MdlB	ABC-type multidrug transport system, ATPase and permease components [Defense mechanisms]

## Sheet: COG Categories
INFORMATION STORAGE AND PROCESSING
[J] Translation, ribosomal structure and biogenesis
[A] RNA processing and modification
[K] Transcription
[L] Replication, recombination and repair
[B] Chromatin structure and dynamics
CELLULAR PROCESSES AND SIGNALING
[D] Cell cycle control, cell division, chromosome partitioning
[Y] Nuclear structure
[V] Defense mechanisms
[T] Signal transduction mechanisms
[M] Cell wall/membrane/envelope biogenesis
[N] Cell motility
[Z] Cytoskeleton
[W] Extracellular structures
[U] Intracellular trafficking, secretion, and vesicular transport
[O] Posttranslational modification, protein turnover, chaperones
METABOLISM
[C] Energy production and conversion
[G] Carbohydrate transport and metabolism
[E] Amino acid transport and metabolism
[F] Nucleotide transport and metabolism
[H] Coenzyme transport and metabolism
[I] Lipid transport and metabolism
[P] Inorganic ion transport and metabolism
[Q] Secondary metabolites biosynthesis, transport and catabolism
POORLY CHARACTERIZED
[R] General function prediction only
[S] Function unknown
